# Supplementary material for: Preventive Measures among Healthcare Workers (HCWs) during the COVID-19 Pandemic
Source: Int J Environ Res Public Health. 2023 Mar 2;20(5):4434. doi: 10.3390/ijerph20054434 (PMC10002078; doi:10.3390/ijerph20054434)
Supplement: Supplementary file 1 [file ijerph-20-04434-s001.zip]

Archive with 1 entries (1 files):
- ijerph-2161562-supplementary.pdf
